# Supplementary material for: Comparisons of Dementia Knowledge and Attitudes among the Youth and Older Adults: Insights from the Construal Level Theory Perspective
Source: Int J Environ Res Public Health. 2022 Feb 9;19(4):1928. doi: 10.3390/ijerph19041928 (PMC8872372; doi:10.3390/ijerph19041928)
Supplement: Supplementary file 1 [file ijerph-19-01928-s001.zip]

Archive with 1 entries (1 files):
- ijerph-1567661-supplementary.pdf
